# Supplementary material for: Microbial-derived peptidases are altered in celiac disease, non-celiac gluten sensitivity, and functional dyspepsia: a systematic review and re-analysis of the duodenal microbiome
Source: Gut Microbes. 2025 May 9;17(1):2500063. doi: 10.1080/19490976.2025.2500063 (PMC12068744; doi:10.1080/19490976.2025.2500063)
Supplement: Supplemental Material [file KGMI_A_2500063_SM1133.zip]

Archive with 2 entries (2 files):
- Pryor_SuppFigures.docx
- Pryor_Supplementary_Tables_1_4.xlsx
