# Supplementary material for: Microbial-derived peptidases are altered in celiac disease, non-celiac gluten sensitivity, and functional dyspepsia: a systematic review and re-analysis of the duodenal microbiome
Source: Gut Microbes. 2025 May 9;17(1):2500063. doi: 10.1080/19490976.2025.2500063 (PMC12068744; doi:10.1080/19490976.2025.2500063)
Supplement: Supplemental Material [file KGMI_A_2500063_SM1133.zip › Pryor_Supplementary_Tables_1_4.xlsx]

## Sheet: S1_Oral
Supplementary Table 1: Summary of changes to microbial abundace within the oral compartment
	CeD			FD
Taxa	Iaffaldano et al., 2018	Panelli et al., 2020	Tian et al., 2017	Cervantes et al., 2021	Fukui et al., 2020	Kim et al., 2023	Liu et al., 2021
	CeD vs. HC	aCeD vs FD	CeD vs. HC	FD vs HC	FD vs HC	FD vs. HC	FD vs HC
Phylum
Bacteroidetes	↓
Firmicutes	↓				↑
Proteobacteria	↑
Genus
Abiotrophia							↑
Acetobacterium				↓
Acinetobacter		↓
Anoxybacter				↑
Aureibacter				↓
Brevibacillus				↓
Bulleidia				↓
Cohnella				↑
Dethiosulfatibacter				↓
Edwardsiella				↓
Enterorhabdus				↓
Kinecoccus				↓
Kingella							↑
Lactonifactor				↓
Leptotrichia	↓
Mycobacterium				↓
Neisseria	↑	↑				↑
Parvimonas				↓
Peptostreptococcus				↓
Phascolarctobacterium				↓
Porphyromonas	↓
Prevotella	↓
Prolixibacter				↓
Propionigenium				↑
Pullulanibacillus				↓
Ruminococcus				↓
Scardovia				↓
Sporolactobacillus				↑
Streptococcus	↓				↑
Trabulsiella				↓
Veilonella				↑
Species
Actinomyces sp.			↓
Alloscardovia omnicolens			↓
Intermedia spp.							↑
Lactobacillus sp.			↑
Leptotrichia sp.			↑
Porphyromonas sp.			↓
Prevotella pallens			↑
Simonsiella muelleri			↓
Treponema sp.			↓
Veillonella parvula			↑

## Sheet: S2_Gastric
Supplementary Table 2: Summary of changes to microbial abundace within the stomach
	FD
Taxa	Cervantes et al., 2021	Fukui et al., 2020	Igarashi et al., 2017	Nakae et al., 2016
	FD vs HC	FD vs HC	FD vs HC	FD vs HC
Phylum
Acidobacteria			↓
Bacteroidetes			↑
Firmicutes		↑
Proteobacteria			↓
Genus
Acetivibrio	↓
Actinobaculum	↓
Anaeroarcus	↓
Anoxybacillus	↓
Bacteroides			↑
Bifidobacterium	↓			↑
Blautia	↓
Citricoccus	↓
Clostridium	↓			↑
Coprococcus	↓
Deinococcus	↓
Desulfotomaculum	↓
Edaphobacter			↓
Lactobacillus	↓
Pediococcus	↓
Prevotella				↓
Pseudoclavibacter	↑
Serratia	↓
Sneathia	↓
Sphingomonas	↓
Streptococcus		↑
Tannerella	↑
Xenorhabdus	↓
Species
B. uniformis			↑
Bacteroides dorei			↑
Bifidobacterium longum			↑
Edaphobacter aggregans			↓
Escherichia/Shigella			↑
Megamonas funiformis			↑
P. jejuni			↑

## Sheet: S3_Duodenal
Supplementary Table 3: Summary of changes to microbial abundace within the duodenum
	CeD									CeD/NCGS		NCGS/FD		FD
Taxa	Bodkhe et al., 2019		Constante et al., 2022	D'Argenio et al., 2016	Nistal et al., 2012	Nistal et al., 2016	Panelli et al., 2020			Garcia-Mazcorro et al., 2018		Shah et al., 2022		Cervantes et al., 2021	Fukui et al., 2020	Kim et al., 2023	Shanahan et al., 2022	Wauters et al., 2021	Zheng et al., 2022
	CeD vs. FDR	CeD vs. DC	CeD vs. DC	CeD vs HC	CeD vs HC	CeD vs. DC	aCeD vs FD	GFD CeD vs FD	aCeD vs pCeD	CeD vs HC	NCGS vs HC	FD vs HC	NCGS vs FD	FD vs. DC	FD vs HC	FD vs. HC	FD vs HC	FD vs HC	FD vs HC
Phylum
Actinobacteria				↓ (NS)			↓
Bacteroidetes							↓	↑		↓	↑
Firmicutes				↓ (NS)											↑		↓
Fusobacteria										↓							↑ (NS)		↓ (NS)
Patescibacteria																	↑ (NS)
Proteobacteria							↑
TM7											↑
Family
Gemellaceae							↓
Micrococcaceae							↓
Neisseriaceae				↑			↑
Peptostreptococcaceae																			↑
Prevotellaceae									↓
Ruminococcaceae																			↑
Sphingomonadaceae																			↑
Streptococcaceae								↓
Genus
Acidovorax			↓ (D1)
Acinetobacter			↓
Actinobacillus											↑						↑
Actinomyces	↓												↑				↓
Akkermansia	↑
Alloprevotella												↑	↑				↑		↑
Anaerostipes	↓
Atopobium																	↑
Bacillus			↓ (D2)
Barnesiella		↓
Bifidobacterium	↓
Blautia	↑
Bradyrhizobium			↓ (D2)
Brevibacillus														↓
Brevundimonas										↑
Butyvibrio														↑
Catenibacterium		↑
Catonella																			↓
Cellumonas														↑
Clostridium														↑
Clostridium sensu stricto 1													↑
Collinsella			↑
Coriobacteriaceae UCG-002												↑
Corynebacterium			↓																↑
Delftia			↓ (D2)
Dialister			↑
Dolosigranulum			↓ (D1)
Dyella																		↓
Escherichia			↑ (D1)
Escherichia shigella													↓
Eubacterium		↓												↑
Faecalibacterium																			↑
Faecalibaculum													↑				↓
Finegoldia											↑
Frondihabitans														↑
Fusobacterium												↑	↑				↑
GCA-900066575													↑
Gemella	↓												↓				↓
Georgenia														↓
Granulicatella	↓		↑														↑
Haemophilus												↑	↓	↑			↓
Helicobacter	↑	↑
Intestinibacter	↓	↓
Lachnoclostridium																			↑
Lachnospiraceae NK4A136																			↑
Lachnospiraceae UCG-006												↑
Lactobacillus	↑					↑ (NS)
Lautropia																			↑
Leptotrichia												↑					↑
Leuconostoc			↓ (D3)
Massilia												↓
Megasphaera	↑	↑										↑
Methylobacterium			↓
Mogibacterium												↑
Moraxella		↓	↓ (D1 &D2)
Muribaculaceae												↑	↓
Mycoplasma			↑
Neisseria			↑ (D3)	↑			↑					↑					↑	↓
Novispirillum										↑
Oribacterium												↑
Paraprevotella														↓
Parvimonas	↓		↑						↓
Pasteurella														↑
Peptostreptococcus			↑ (D3)									↑	↓						↑
Phenylobacterium			↓ (D1 & D3)
Porphyromona																		↓
Prevotella		↑										↑					↑
Prevotellaceae UCG-001			↑ (D2)										↓
Pseudomonas												↓	↑
Pseudonocardia												↓
Pululanibacillus														↑
Ralstonia												↑
Rothia							↓							↑			↓
Ruminococcaceae incertae sedis			↑
Ruminococcus	↓	↓
Sellimonas			↓ (D2)
Staphylococcus			↓ (D2)																↑
Stomatobaculum												↑	↑				↓
Streptococcus	↓				↓	↑ (NS)	↓	↓				↓	↑		↑	↑	↓
Sutterella																			↑
Turicibacter	↓	↓												↓
Veillonella												↑	↓
Species
Capnocytophaga gingivalis			↓ (D1)
Collinsella aerofaciens			↑ (D2)
Dialister invisus			↑ (D1)
Escherichia coli			↑ (D1)
Eubacterium nodatum												↑	↓						↑
Faecalibacterium prausnitzii																			↑
Fusobacterium nucleatum			↓ (D2)
Neisseria elongata																			↑
Neisseria subflava			↑ (D2)
Odoribacter splanchnicus			↑ (D2)
Peptostreptococcus stomatis			↑ (D3)
Prevotella denticola																			↑
Prevotella jejuni																			↑
Prevotella melaninogenica								↑	↓
Prevotella nanceiensis			↑ (D1)
Prevotella nigrescens									↓										↑
Prevotella salivae			↑ (D2)																↑
Prevotella sp.																			↑
Rothia aerea							↓
Staphylococcus epidermidis			↓ (D1 & D3)
Veillonella parvula			↓ (D2)

## Sheet: S4_Faecal
Supplementary Table 4: Summary of changes to microbial abundace within faeces
	CeD													CeD/NCGS						NCGS	FD
Taxa	Bodkhe et al., 2019		Constante et al., 2022	Francavilla et al., 2023	Lopetuso et al., 2020	Palmieri et al., 2022	Panelli et al., 2020			Rawson et al., 2023	Serena et al., 2019	Shi et al., 2022	Slager et al., 2024	Garcia-Mazcorro et al., 2018		Nobel et al., 2021		Nylund et al., 2020		Dieterich et al., 2019	Kim et al., 2023	Kovaleva et al., 2023
	CeD vs. FDR	CeD vs. DC	CeD vs. DC	CeD vs. HC	CeD vs. HC	CeD vs. HC	aCeD vs FD	GFD CeD vs FD	aCeD vs pCeD	GFD CeD vs. HC	CeD vs. HC	CeD vs. HC	CeD vs. HC	CeD vs. HC	NCGS vs HC	CeD vs. HC	NCGS vs. HC	CeD vs. HC	NCGS vs. HC	NCGS vs. HC	FD vs. HC	FD vs. HC
Phylum
Actinobacteria				↓
Bacteroidetes				↑							↑									↓ (NS)
Euryarchaeota				↓
Firmicutes											↓									↑ (NS)
Fusobacteria				↑
Proteobacteria												↑
Verrucomicrobia				↓
Family
Bacteroidaceae																						↓
Barnesiellaceae											↑					↑
Burkholderiaceae																						↓
Christensenellaceae																	↑
Clostridiaceae								↑								↑
Coriobacteriaceae																↓	↓
Erysipelatoclostridiaceae																						↑
Erysipelotrichaceae							↑				↓											↑
Lachnospiraceae											↓					↓						↑
Mogibacteriaceae														↑
Odoricateriacecae											↑
Oxalobacteraceae															↑
Peptostreptococcaceae																				↑		↓
Porphyromonadaceae																				↓
Prevotellaceae																						↑
Pseudomonadaceae																						↑
Rhizobiaceae																						↑
Rikenellaceae																						↓
Ruminococcaceae														↑	↑		↑			↑
Tannerellaceae																						↓
Veillonellaceae							↓
Xanthomonadaceae																						↑
Genus
Agathobacter																						↑
Akkermansia		↓
Allisonella												↑
Anaerofustis					↑
Anaeroglobus			↑
Anaerostipes												↓
Bacteroides			↑			↑										↑
Bifidobacterium																↓		↓ (NS)	↓ (NS)
Bilophila																						↓
Blautia	↓					↓	↑					↓					↓
Butyricicoccus																					↓
Campylobacter			↑
Cloacibacillus																	↑
Coprococcus							↑
Desulfovibrio																	↑
Dialister																	↑
Dorea	↓	↓					↑									↑
Eisenbergiella																						↓
Faecalibacterium												↓									↓
Flavonifractor																						↓
Frisingicoccus																						↓
Gemmiger												↓
Gemella			↓
Holdemanella																						↑
Hungatella																						↓
Intestinibacter	↓
Lachnospira																	↑
Lactobacillus	↑	↓										↑
Lactococcus																						↑
Leuconostoc			↓
Megasphaera			↑
Merdibacter																						↓
Methanobrevibacter										↓
Parabacteroides																						↓
Paraprevotella					↑
Pedicoccus	↓
Phascolarctobacterium			↓
Prevotella		↓	↑
Pseudomonas																						↑
Pseudoramibacter Eubacterium					↑
Ralstonia																						↓
Roseburia									↑
Ruminococcus												↓			↑	↑	↑
Segetibacter															↑
Slackia																						↑
SMB53																↑
Stenotrophomonas																						↑
Streptococcus												↑
Turicibacter																↑	↑
Veillonella												↑
Species
Anaerotruncus colihominis													↑
Akkermansia muciniphila																↑
Bacteroides caccae																↓
Bacteroides eggerthii																↑
Bacteroides fragilis													↑
Bacteroides ovatus													↑
Bacteroides plebeius
Bacteroides thetaiotaomicron													↑
Bacteroides uniformis																↑
Bacteroides xylanisolvens													↑
Bifidobacterium longum				↓		↓	↑
Clostridium sp. CAG:253													↑
Coprococcus catus						↓
Coprococcus eutactus						↓										↑	↑
Eggerthella lenta																↑
Eisenbergiella tayi													↑
Enterococcus faecium													↑
Eubacterium biforme																↑
Eubacterium sp. CAG 274				↓
Firmicutes bacterium CAG 83				↓
Haemophilus parainfluenzae				↑									↑
Paraprevotella xylaniphila													↑
Roseburia fecis							↑
Roseburia hominis													↑
Roseburia inulinivorans				↑									↑
Roseburia sp. CAG:182													↑
Roseburia sp. CAG 309				↓
Ruminococcus bicirculans				↓
Ruminococcus Callidus				↓
Streptococcus sanguinis				↑
Veillonella atypica				↑
Veillonella tobetsuensis				↑
